# Supplementary material for: Sex and Age Differences in a Progressive Synucleinopathy Mouse Model
Source: Biomolecules. 2023 Jun 11;13(6):977. doi: 10.3390/biom13060977 (PMC10296285; doi:10.3390/biom13060977)
Supplement: Supplementary file 1 [file biomolecules-13-00977-s001.zip]

Archive with 1 entries (1 files):
- biomolecules-2370625-supplementary.pdf
